# Supplementary material for: Characterization of the Psychrotrophic Lactic Acid Bacterium Leuconostoc gelidum subsp. aenigmaticum LS4 Isolated from Kimchi Based on Comparative Analyses of Its Genomic and Phenotypic Properties
Source: Foods. 2021 Aug 16;10(8):1899. doi: 10.3390/foods10081899 (PMC8391443; doi:10.3390/foods10081899)
Supplement: Supplementary file 1 [file foods-10-01899-s001.zip]

Archive with 1 entries (1 files):
- foods-1297968-supplementary.pdf
